# Supplementary material for: Prediction of difficult tracheal intubations in thyroid surgery. Predictive value of neck circumference to thyromental distance ratio
Source: PLoS One. 2019 Feb 27;14(2):e0212976. doi: 10.1371/journal.pone.0212976 (PMC6392301; doi:10.1371/journal.pone.0212976)
Supplement: S1 Database — (XLSX) [file pone.0212976.s004.xlsx]

## Sheet: TIROIDI DEFIN
CASE	AGE	SEX (M=O)	WEIGHT	HEIGHT	BMI	BMI (<30=0)	PAT (B=0)	AP MOUTH (<4=1)	MALLAMP (<3=0)	NECK MOV (>90=0)	PROGNAT (NO=0)	PAST DI (NO=0)	GOITER MED (NO=0)	TRACH DEV RX (NO=0)	GOITER CIRC.	GOITER CIRC. (<40=0)	TMD	TMD (>6.5=0)	NC/TMD	NC/TMD (<5=0)	El-GANZURI (<4=0)	CORMACK (<3=0)
0	42	1	64	148	29.2184	0	0	1	1	0	1	0	0	0	33	0	7	0	4.71429	1	1	0
0	59	0	105	170	36.3322	1	0	0	1	0	1	0	1	0	56	1	6	1	9.33333	1	1	0
0	70	1	59	157	23.9361	0	0	0	0	0	0	0	0	0	34	0	6	1	5.66667	1	0	0
0	33	0	56	165	20.5693	0	1	0	0	0	1	0	0	0	34	0	8.5	0	4	0	0	0
0	70	1	80	167	28.6851	0	1	1	0	1	0	0	0	0	43	1	9	0	4.77778	1	0	0
0	62	1	70	167	25.0995	0	0	0	0	0	0	0	0	0	35	0	7	0	5	1	0	0
0	53	1	71	163	26.7229	0	0	0	0	0	0	0	0	0	37.5	0	11	0	3.40909	0	0	0
0	63	0	82	170	28.3737	0	0	0	0	0	1	0	0	1	50	1	10	0	5	1	0	0
0	68	0	85	168	30.1162	1	0	1	1	0	0	0	0	1	44	1	11	0	4	0	0	0
0	57	1	52	160	20.3125	0	1	0	0	0	0	0	0	0	33.5	0	7.5	0	4.46667	0	0	0
0	71	1	60	165	22.0386	0	0	0	0	1	1	0	0	1	35	0	9.5	0	3.68421	0	0	0
0	37	1	115	180	35.4938	1	0	0	0	0	1	0	0	0	36.5	0	10.5	0	3.47619	0	1	0
0	50	1	63	164	23.4236	0	1	0	0	0	0	0	0	0	33	0	7.5	0	4.4	0	0	0
0	65	1	65	163	24.4646	0	1	0	0	1	0	0	0	0	35	0	6	1	5.83333	1	0	0
0	32	1	54	172	18.2531	0	1	1	0	0	0	0	0	0	31	0	8	0	3.875	0	0	0
0	61	0	80	174	26.4236	0	0	0	0	0	0	0	0	0	40	1	4	1	10	1	0	0
0	39	1	72	175	23.5102	0	1	0	0	0	0	0	0	0	35	0	6	1	5.83333	1	0	0
0	56	1	68	158	27.2392	0	0	0	0	0	1	0	0	0	40	1	3.5	1	11.4286	1	1	0
0	58	1	73	159	28.8754	0	0	0	0	0	0	0	0	1	41	1	7	0	5.85714	1	0	0
0	77	1	60	160	23.4375	0	0	1	1	1	0	0	0	0	40	1	5	1	8	1	1	0
0	78	1	78	168	27.6361	0	0	0	1	1	0	0	1	0	40	1	6	1	6.66667	1	1	0
0	68	0	85	175	27.7551	0	0	0	0	0	1	0	0	0	42	1	7	0	6	1	0	0
0	56	1	68	165	24.977	0	0	0	0	0	0	0	1	1	38	0	7	0	5.42857	1	0	0
0	62	1	90	168	31.8878	1	0	0	0	1	0	0	0	0	40	1	13	0	3.07692	0	0	0
0	65	0	70	170	24.2215	0	0	0	0	0	0	0	1	0	44	1	14	0	3.14286	0	0	0
0	75	1	70	160	27.3438	0	1	0	0	0	0	0	0	0	43	1	8	0	5.375	1	0	0
0	69	1	65	155	27.0552	0	0	0	0	0	0	0	1	1	38	0	6.5	0	5.84615	1	0	0
0	57	0	82	175	26.7755	0	1	0	0	0	0	0	0	0	39	0	11	0	3.54545	0	0	0
0	54	1	82	160	32.0312	1	0	0	0	0	0	0	0	0	39.5	1	15.5	0	2.54839	0	0	0
0	60	1	50	150	22.2222	0	0	0	0	1	0	0	0	0	25	0	5	1	5	1	0	0
0	75	1	70	170	24.2215	0	0	0	0	1	0	0	0	0	16	0	5	1	3.2	0	0	0
0	74	1	62	168	21.9671	0	0	0	0	0	0	0	0	0	36	0	8	0	4.5	1	0	0
0	35	1	71	168	25.1559	0	0	0	0	0	0	0	0	0	31	0	11	0	2.81818	0	0	0
0	70	1	75	160	29.2969	0	0	0	0	1	0	0	1	0	40	1	3	1	13.3333	1	0	0
0	27	1	57	165	20.9366	0	1	0	0	0	0	0	0	0	32	0	7.5	0	4.26667	0	0	0
0	55	0	85	182	25.6612	0	0	0	0	0	0	0	0	0	41	1	8	0	5.125	1	0	0
0	40	1	62	162	23.6244	0	0	0	0	1	0	0	0	0	39	0	8	0	4.875	1	0	0
0	69	0	64	166	23.2254	0	1	0	1	0	1	0	0	1	40	1	8	0	5	1	0	0
0	76	0	91	168	32.2421	1	0	0	0	1	0	0	0	0	46	1	8	0	5.75	1	0	0
0	70	1	55	159	21.7555	0	1	0	0	0	0	0	0	0	35	0	6	1	5.83333	1	0	0
0	37	1	58	168	20.5499	0	0	0	0	1	0	0	0	0	32	0	7.5	0	4.26667	0	0	0
0	47	1	63	167	22.5896	0	1	0	0	0	0	0	0	0	33	0	9	0	3.66667	0	0	0
0	55	1	65	160	25.3906	0	1	1	0	1	0	0	0	0	35	0	5	1	7	1	1	0
0	44	0	82	185	23.9591	0	0	0	0	0	0	0	0	0	38	0	8	0	4.75	1	0	0
0	58	1	59	157	23.9361	0	0	0	0	0	1	0	0	0	36.5	0	11	0	3.31818	0	0	0
0	56	1	70	157	28.3987	0	0	0	0	0	1	0	0	0	35	0	9	0	3.88889	0	0	0
0	62	1	64	162	24.3865	0	0	0	0	1	0	0	0	0	30	0	6	1	5	1	0	0
0	66	1	70	160	27.3438	0	0	1	1	1	0	0	0	0	30	0	6	1	5	1	1	0
0	39	1	51	160	19.9219	0	0	0	0	0	0	0	0	0	32	0	5	1	6.4	1	0	0
0	61	1	67	168	23.7387	0	0	0	0	0	0	0	1	1	40	1	5	1	8	1	0	0
0	76	1	68	143	33.2535	1	0	1	1	1	1	0	0	1	40	1	6	1	6.66667	1	1	0
0	68	1	69	160	26.9531	0	0	0	0	1	0	0	0	1	46	1	7	0	6.57143	1	0	0
0	80	1	71	166	25.7657	0	0	0	0	1	0	0	0	0	48	1	6	1	8	1	0	0
0	71	0	70	170	24.2215	0	0	0	0	0	0	0	1	1	36	0	7	0	5.14286	1	0	0
0	45	1	76	165	27.9155	0	0	0	0	0	0	0	0	0	35	0	7	0	5	1	0	0
0	26	1	40	145	19.025	0	0	1	0	0	0	0	0	0	48	1	9	0	5.33333	1	0	0
0	74	1	90	160	35.1562	1	0	0	0	1	0	0	1	0	30	0	7	0	4.28571	0	0	0
0	67	1	73	170	25.2595	0	0	0	0	1	0	0	0	0	25	0	8	0	3.125	0	0	0
0	49	1	86	170	29.7578	1	0	1	0	0	0	0	0	0	38	0	6	1	6.33333	1	0	0
0	79	1	60	158	24.0346	0	1	1	1	1	0	0	0	0	36	0	4	1	9	1	1	0
0	56	1	45	158	18.026	0	1	0	0	0	0	0	0	0	30	0	11	0	2.72727	0	0	0
0	36	1	62	150	27.5556	0	1	0	0	0	0	0	0	1	33	0	6.5	0	5.07692	1	0	0
0	46	1	58	169	20.3074	0	1	0	0	0	0	0	0	0	34	0	7	0	4.85714	1	0	0
0	43	1	60	164	22.3081	0	0	0	0	1	0	0	0	0	33	0	8	0	4.125	0	0	0
0	42	1	44	154	18.5529	0	0	1	0	0	0	0	0	0	30	0	5	1	6	1	0	0
0	56	1	60	165	22.0386	0	0	0	0	1	0	0	0	0	36	0	5	1	7.2	1	0	0
0	59	1	90	164	33.4622	1	0	0	1	1	1	0	1	1	46	1	8	0	5.75	1	1	0
0	68	1	90	167	32.2708	1	0	0	0	0	0	0	0	0	40	1	8	0	5	1	0	0
0	26	1	45	150	20	0	1	0	0	0	0	0	0	0	33.5	0	9.5	0	3.52632	0	0	0
0	54	0	70	173	23.3887	0	0	0	0	0	0	0	0	0	45	1	7	0	6.42857	1	0	0
0	61	0	84	184	24.811	0	1	0	0	0	0	0	1	0	44	1	8	0	5.5	1	0	0
0	49	1	73	170	25.2595	0	0	0	0	0	0	0	0	0	34	0	7.5	0	4.53333	1	0	0
0	56	0	75	170	25.9516	0	0	0	1	0	0	0	0	0	41	1	9	0	4.55556	1	0	0
0	70	1	70	163	26.3465	0	0	0	0	1	0	0	0	1	39.5	1	6	1	6.58333	1	0	0
0	48	0	88	185	25.7122	0	0	0	0	0	0	0	0	1	41	1	6	1	6.83333	1	0	0
0	44	1	60	168	21.2585	0	1	0	0	0	0	0	0	0	32	0	6	1	5.33333	1	0	0
0	51	1	61	157	24.7475	0	1	0	0	0	0	0	0	0	35.5	0	5	1	7.1	1	0	0
0	42	1	52	170	17.9931	0	0	0	0	0	0	0	0	0	32	0	7.5	0	4.26667	0	0	0
0	53	1	60	163	22.5827	0	0	0	0	0	0	0	0	1	33	0	7	0	4.71429	1	0	0
0	28	0	78	187	22.3055	0	1	0	0	0	0	0	0	0	39	0	9	0	4.33333	0	0	0
0	67	1	72	168	25.5102	0	1	0	0	0	0	0	0	0	41	1	9	0	4.55556	1	0	0
0	76	1	80	165	29.3848	0	0	0	0	1	0	0	0	1	42	1	4.5	1	9.33333	1	1	0
0	36	1	62	150	27.5556	0	1	0	0	0	0	0	0	1	34	0	6	1	5.66667	1	0	0
0	42	1	66	178	20.8307	0	1	0	0	0	0	0	0	0	33	0	7	0	4.71429	1	0	0
0	76	1	55	160	21.4844	0	0	0	0	1	0	0	1	0	43	1	6	1	7.16667	1	0	0
0	36	0	87	187	24.8792	0	1	0	0	1	0	0	1	1	44.5	1	13	0	3.42308	0	0	0
0	53	1	61	162	23.2434	0	1	0	0	1	0	0	0	0	32	0	4	1	8	1	0	0
0	52	0	86	169	30.111	1	1	0	0	0	0	0	0	0	45	1	11	0	4.09091	0	0	0
0	48	1	62	169	21.7079	0	0	0	0	1	0	0	0	0	33	0	11	0	3	0	0	0
0	48	1	68	170	23.5294	0	0	0	0	0	0	0	0	1	34	0	9	0	3.77778	0	0	0
0	57	1	70	168	24.8016	0	0	0	0	0	0	0	0	1	36	0	12	0	3	0	0	0
0	59	1	63	160	24.6094	0	0	0	0	1	0	0	0	0	45	1	10	0	4.5	1	0	0
0	43	1	53	165	19.4674	0	0	0	0	1	0	0	0	0	31	0	12	0	2.58333	0	0	0
0	37	1	96	169	33.6123	1	0	0	0	0	0	0	0	0	40	1	7	0	5.71429	1	0	0
0	31	0	63	177	20.1092	0	1	0	0	0	0	0	0	0	36	0	8	0	4.5	1	0	0
0	58	1	81	165	29.7521	1	0	0	0	0	0	0	1	1	40	1	8	0	5	1	0	0
0	50	0	69	170	23.8754	0	1	0	0	0	0	0	0	0	39	0	8	0	4.875	1	0	0
0	56	0	86	174	28.4053	0	0	0	0	0	0	0	0	0	43	1	12	0	3.58333	0	0	0
0	26	0	67	158	26.8386	0	0	0	0	0	1	0	0	0	40	1	6.5	0	6.15385	1	0	0
0	21	0	75	180	23.1481	0	0	0	0	0	0	0	0	0	35	0	10	0	3.5	0	0	0
0	64	1	70	155	29.1363	0	0	0	0	1	0	0	0	1	36	0	12	0	3	0	0	0
0	64	1	55	160	21.4844	0	0	0	0	0	0	0	0	0	34	0	5	1	6.8	1	0	0
0	42	1	52	162	19.8141	0	0	0	0	0	0	0	0	0	32	0	8	0	4	0	0	0
0	26	1	55	163	20.7008	0	1	0	0	0	0	0	0	0	32	0	7	0	4.57143	1	0	0
0	44	1	58	165	21.3039	0	0	0	0	0	0	0	0	0	33	0	8	0	4.125	0	0	0
0	46	1	73	173	24.3911	0	1	0	0	0	0	0	0	0	35	0	5	1	7	1	0	0
0	52	1	67	178	21.1463	0	0	0	0	0	0	0	0	0	36	0	5	1	7.2	1	0	0
0	64	1	74	165	27.1809	0	1	0	0	1	0	0	0	1	37	0	8	0	4.625	1	0	0
0	69	0	66	170	22.8374	0	0	0	0	1	0	0	0	0	39	0	10	0	3.9	0	0	0
0	34	1	60	155	24.974	0	1	0	0	0	0	0	0	0	35	0	11	0	3.18182	0	0	0
0	59	1	56	164	20.8209	0	0	0	0	1	0	0	1	0	34	0	7	0	4.85714	1	0	0
0	50	1	62	172	20.9573	0	0	0	0	0	0	1	0	1	36	0	15	0	2.4	0	0	0
0	40	1	63	177	20.1092	0	0	0	0	0	0	0	0	1	37	0	18	0	2.05556	0	0	0
0	45	1	70	164	26.0262	0	1	0	0	0	0	0	0	0	32	0	8	0	4	1	0	0
0	22	1	47	163	17.6898	0	1	0	0	0	0	0	0	0	31	0	9	0	3.44444	0	0	0
0	44	0	90	185	26.2966	0	1	0	0	0	0	0	0	0	38	0	6.5	0	5.84615	1	0	0
0	40	1	62	180	19.1358	0	0	0	0	0	0	0	0	0	62	1	10	0	6	0	0	0
0	52	1	72	159	28.4799	0	0	0	1	1	1	0	0	0	37	0	8	0	4.625	1	1	0
0	50	1	59	155	24.5578	0	0	0	0	0	0	0	0	0	30	0	6.5	0	4.61538	1	0	0
0	62	0	80	175	26.1224	0	0	0	0	0	1	0	1	0	41.5	1	10	0	4.15	0	0	0
0	46	0	115	188	32.5373	1	0	0	0	0	0	0	0	0	56	1	6	1	9.33333	1	1	0
0	45	1	58	154	24.4561	0	0	0	0	0	0	0	0	0	28	0	7	0	4	0	0	0
0	62	1	45	150	20	0	0	0	0	0	0	0	0	1	33	0	8	0	4.125	0	0	0
0	48	1	70	164	26.0262	0	0	1	1	1	0	0	0	0	36	0	6	1	6	1	1	0
0	47	1	65	174	21.4692	0	0	0	0	0	0	0	0	0	39	0	14	0	2.78571	0	0	0
0	58	1	50	160	19.5312	0	1	0	0	0	0	0	0	0	32	0	7	0	4.57143	1	0	0
0	67	1	60	160	23.4375	0	0	0	0	0	0	0	0	0	34	0	11	0	3.09091	0	0	0
0	51	1	85	173	28.4005	0	0	0	0	1	0	0	0	0	39	0	5	1	7.8	1	1	0
0	57	1	52	161	20.061	0	0	0	0	0	0	0	0	0	31	0	6.5	0	4.76923	1	0	0
0	72	1	73	175	23.8367	0	0	0	0	1	0	0	0	0	37.5	0	8	0	4.6875	1	0	0
0	25	1	60	163	22.5827	0	0	0	0	0	0	0	0	0	31	0	8	0	3.875	0	0	0
0	49	0	76	181	23.1983	0	0	1	0	1	1	0	0	0	45	1	7	0	6.42857	1	1	0
0	70	1	68	168	24.093	0	1	0	0	1	1	0	0	0	38	0	5	1	7.6	1	1	0
0	61	0	70	190	19.3906	0	0	0	0	0	0	0	0	0	39	0	8	0	4.875	1	0	0
0	33	1	70	168	24.8016	0	0	0	0	0	0	0	0	0	28	0	10	0	2.8	0	0	0
0	72	1	54	158	21.6311	0	0	0	0	0	0	0	1	1	34	0	11	0	3.09091	0	0	0
0	31	0	74	188	20.9371	0	0	0	0	0	0	0	0	0	37	0	15	0	2.46667	0	0	0
0	54	1	75	160	29.2969	0	0	0	1	1	1	0	0	0	39	0	8	0	4.875	1	1	0
0	31	1	52	160	20.3125	0	0	0	0	0	0	0	0	0	36	0	8.5	0	4.23529	0	0	0
0	66	1	70	174	23.1206	0	0	0	0	0	0	0	0	1	36	0	8	0	4.5	1	0	0
0	64	1	60	165	22.0386	0	0	0	0	0	0	1	1	1	45	1	7	0	6.42857	1	0	0
0	40	1	73	165	26.8136	0	0	0	0	0	0	0	0	1	23	0	7	0	3.28571	0	0	0
0	68	1	65	150	28.8889	0	0	0	1	0	0	0	0	0	35	0	7.5	0	4.66667	1	0	0
0	50	1	60	170	20.7612	0	0	0	0	1	1	0	0	1	35	0	8.5	0	4.11765	0	0	0
0	39	1	63	172	21.2953	0	0	0	0	0	0	0	0	0	34	0	11	0	3.09091	0	0	0
0	51	1	70	165	25.7117	0	0	0	1	0	0	0	0	0	35	0	9	0	3.88889	0	0	0
0	55	0	80	169	28.0102	0	0	0	0	0	0	0	0	0	42	1	12	0	3.5	0	0	0
0	70	1	62	164	23.0518	0	1	0	0	0	0	0	0	1	39	0	6	1	6.5	1	0	0
0	48	1	48	162	18.2899	0	0	0	0	0	0	0	0	0	34	0	7	0	4.85714	1	0	0
0	39	1	65	170	22.4913	0	0	0	0	0	0	0	0	0	34	0	5	1	6.8	1	0	0
0	63	1	61	160	23.8281	0	1	0	0	0	0	0	0	0	35	0	6	1	5.83333	1	0	0
0	40	0	65	160	25.3906	0	1	0	0	0	0	0	0	0	38.5	0	7	0	5.5	1	0	0
0	65	1	65	172	21.9713	0	1	0	0	1	0	0	1	0	36	0	10	0	3.6	0	0	0
0	72	1	61	165	22.4059	0	0	0	0	1	0	0	1	0	37	0	6.5	0	5.69231	1	0	0
0	65	1	66	178	20.8307	0	0	0	0	0	0	0	1	1	41	1	15	0	2.73333	0	0	0
0	43	1	85	161	32.7919	0	0	0	0	1	0	0	0	0	41	1	7	0	5.85714	1	0	0
0	71	1	75	165	27.5482	0	0	0	0	0	0	0	0	0	37	0	9.5	0	3.89474	0	0	0
0	45	1	65	160	25.3906	0	0	0	0	0	0	0	0	0	34	0	9	0	3.77778	0	0	0
0	64	1	66	165	24.2424	0	1	0	0	0	0	0	0	0	36	0	11	0	3.27273	0	0	0
0	73	1	60	160	23.4375	0	0	0	0	0	1	0	0	1	34.5	0	6.5	0	5.30769	1	0	0
0	71	1	60	162	22.8624	0	0	0	1	0	0	0	0	1	44.5	1	9	0	4.94444	1	0	0
0	47	1	89	162	33.9125	1	0	0	0	1	0	0	0	0	37	0	5	1	7.4	1	0	0
0	53	1	85	164	31.6032	1	0	0	0	0	0	0	0	0	42	1	7	0	6	1	0	0
0	46	0	71	175	23.1837	0	1	0	0	1	0	0	0	0	47	1	12	0	3.91667	0	0	0
0	43	1	60	160	23.4375	0	0	0	0	0	0	0	0	0	38	0	11	0	3.45455	0	0	0
0	44	1	84	167	30.1194	1	1	0	0	0	0	0	0	0	38	0	8	0	4.75	1	0	0
0	38	1	86	166	31.2092	1	0	0	0	0	0	0	0	1	41	1	9	0	4.55556	1	0	0
0	66	1	90	161	34.7209	1	1	0	0	1	0	0	0	1	37.5	0	9.5	0	3.94737	1	0	0
0	42	1	72	176	23.2438	0	0	0	0	0	0	0	0	0	33.5	0	10	0	3.35	0	0	0
0	69	0	90	172	30.4218	1	0	0	0	0	1	0	0	0	45.5	1	8.5	0	5.35294	1	0	0
0	78	0	85	172	28.7317	0	1	0	0	1	0	0	0	0	39	0	8	0	4.875	1	0	0
0	68	1	71	165	26.079	0	0	0	0	0	0	0	0	0	35	0	9.5	0	3.68421	0	0	0
0	70	1	60	160	23.4375	0	0	0	0	0	0	0	0	0	32.5	0	12	0	2.70833	0	0	0
0	55	1	73	158	29.2421	0	0	0	0	1	0	0	0	0	27	0	5	1	5.4	1	0	0
0	29	1	69	161	26.6193	0	0	0	0	0	0	0	0	0	35	0	9	0	3.88889	0	0	0
0	45	0	90	173	30.0712	1	0	0	0	0	0	0	0	0	43	1	8	0	5.375	1	0	0
0	59	0	78	174	25.763	0	0	0	0	1	0	0	0	0	46	1	4	1	11.5	1	1	0
0	77	1	63	164	23.4236	0	0	0	0	0	0	0	0	0	38	0	10	0	3.8	1	0	0
0	45	1	68	170	23.5294	0	1	0	0	0	0	0	0	0	36	0	12	0	3	0	0	0
0	82	1	60	170	20.7612	0	1	0	0	0	0	0	1	1	35	0	6	1	5.83333	1	0	0
0	60	1	92	180	28.3951	0	0	0	0	0	0	0	0	0	40	1	8	0	5	1	0	0
0	41	1	47	165	17.2635	0	1	1	0	0	0	0	0	0	30	0	6	1	5	1	0	0
0	75	1	52	151	22.806	0	0	1	0	1	0	0	0	0	39	0	5	1	7.8	1	1	0
0	70	1	60	162	22.8624	0	0	0	0	0	0	0	0	0	34	0	6	1	5.66667	1	0	0
0	50	1	64	173	21.3839	0	0	0	0	0	0	0	0	0	35	0	4	1	8.75	1	0	0
0	28	1	66	164	24.539	0	0	0	0	0	0	0	0	0	33	0	9.5	0	3.47368	0	0	0
0	49	1	60	159	23.7332	0	0	0	0	0	0	0	0	0	36.5	0	9.5	0	3.84211	0	0	0
0	45	1	70	175	22.8571	0	0	0	0	0	0	0	0	0	35	0	10	0	3.5	0	0	0
0	39	1	62	164	23.0518	0	0	0	0	0	0	0	0	0	36	0	6	1	6	1	0	0
0	64	0	84	173	28.0664	0	0	0	0	0	0	0	0	0	47	1	9	0	5.22222	1	0	0
0	38	0	60	168	21.2585	0	1	0	0	0	0	0	0	0	36	0	8.5	0	4.23529	0	0	0
0	45	0	90	178	28.4055	0	1	0	0	0	0	0	0	0	22	0	5	1	4.4	0	0	0
0	60	1	74	165	27.1809	0	0	0	0	0	0	0	0	0	36	0	9	0	4	0	0	0
0	57	1	63	170	21.7993	0	0	0	0	0	0	0	1	1	36	0	8	0	4.5	1	0	0
0	61	0	83	183	24.7843	0	1	0	1	1	0	0	0	0	41	1	6	1	6.83333	1	1	0
0	53	0	72	167	25.8166	0	0	0	0	0	0	0	0	0	39	0	7	0	5.57143	1	0	0
0	30	1	58	165	21.3039	0	0	0	0	0	0	0	0	1	31	0	9	0	3.44444	0	0	0
0	41	1	88	176	28.4091	0	1	0	0	0	0	0	0	0	36	0	9.5	0	3.78947	0	0	0
0	57	1	58	167	20.7967	0	0	0	0	0	0	0	0	0	34	0	9	0	3.77778	0	0	0
0	43	1	60	163	22.5827	0	1	0	0	1	0	0	0	0	35	0	9	0	3.88889	0	0	0
0	77	0	80	164	29.7442	1	1	0	0	0	0	0	0	0	40	1	9	0	4.44444	0	0	0
0	30	1	60	162	22.8624	0	0	0	0	0	0	0	0	0	35.5	0	12	0	2.95833	0	0	0
0	56	1	100	156	41.0914	1	0	0	1	0	0	0	0	1	41	1	15	0	2.73333	0	0	0
0	70	0	78	178	24.6181	0	0	0	0	1	0	0	0	0	40	1	9	0	4.44444	0	0	0
0	40	1	62	160	24.2188	0	0	0	1	0	0	0	0	0	38	0	7	0	5.42857	1	0	0
0	54	1	58	170	20.0692	0	0	0	0	0	0	0	0	0	33	0	9	0	3.66667	0	0	0
0	60	1	57	172	19.2672	0	0	0	0	0	0	0	0	1	35	0	8	0	4.375	0	0	0
0	47	1	60	160	23.4375	0	0	0	0	0	0	0	0	0	32	0	7.5	0	4.26667	0	0	0
0	47	1	67	170	23.1834	0	0	0	0	0	0	0	0	1	37	0	7	0	5.28571	1	0	0
0	69	1	73	165	26.8136	0	0	0	0	1	0	0	1	0	34	0	10	0	3.4	0	0	0
0	73	1	70	158	28.0404	0	0	0	0	1	0	0	0	0	36.5	0	6.5	0	5.61538	1	0	0
0	66	1	57	160	22.2656	0	0	0	0	0	0	0	0	0	34	0	5	1	6.8	1	0	0
0	45	1	70	172	23.6614	0	0	0	1	0	0	0	0	1	38	0	8	0	4.75	1	0	0
0	79	1	63	160	24.6094	0	0	0	0	1	0	0	0	0	32	0	6	1	5.33333	1	0	0
0	65	1	53	156	21.7784	0	0	0	0	0	0	0	0	0	34	0	6	1	5.66667	1	0	0
0	25	0	70	175	22.8571	0	1	0	0	0	0	0	0	0	38	0	8	0	4.75	1	0	0
0	58	1	63	173	21.0498	0	0	0	1	1	0	0	0	1	33.5	0	5	1	6.7	1	1	0
0	57	1	54	159	21.3599	0	0	1	1	0	0	0	0	0	31.5	0	8.5	0	3.70588	0	0	0
0	37	1	78	170	26.9896	0	0	0	0	0	0	0	0	0	35	0	5.5	1	6.36364	1	0	0
0	27	1	67	158	26.8386	0	0	0	0	0	0	0	0	0	33	0	8	0	4.125	0	0	0
0	46	1	75	160	29.2969	0	0	0	0	0	0	0	1	1	38	0	10	0	3.8	0	0	0
0	51	1	82	164	30.4878	1	0	0	1	1	0	0	0	0	39.5	1	9.5	0	4.15789	0	0	0
0	60	1	70	167	25.0995	0	0	0	0	0	0	0	0	0	36	0	7	0	5.14286	1	0	0
0	45	0	85	185	24.8356	0	0	0	0	0	0	0	0	0	41	1	11	0	3.72727	0	0	0
0	34	0	70	175	22.8571	0	0	0	0	0	0	0	0	0	40.5	1	9.5	0	4.26316	0	0	0
0	41	1	55	165	20.202	0	0	0	0	0	0	0	0	0	31	0	12	0	2.58333	0	0	0
0	83	1	42	150	18.6667	0	0	0	0	1	0	0	1	0	34	0	7	0	4.85714	1	0	0
0	66	1	64	164	23.7954	0	0	0	0	0	0	0	0	1	36	0	8.5	0	4.23529	0	0	0
0	56	0	95	178	29.9836	1	0	1	0	0	0	0	0	0	45	1	7	0	6.42857	1	0	0
0	53	1	62	170	21.4533	0	0	0	0	0	0	0	0	0	36.5	0	10.5	0	3.47619	0	0	0
0	20	1	60	173	20.0474	0	1	0	0	0	0	0	0	0	32	0	8	0	4	0	0	0
0	21	1	58	175	18.9388	0	0	0	0	0	0	0	0	0	31	0	10	0	3.1	0	0	0
0	44	1	80	182	24.1517	0	1	0	0	0	0	0	0	0	32	0	10	0	3.2	0	0	0
0	56	1	64	158	25.6369	0	0	1	1	1	0	0	0	0	33	0	6	1	5.5	1	1	0
0	67	1	69	170	23.8754	0	0	0	0	0	0	0	0	0	38.5	0	9.5	0	4.05263	0	0	0
0	58	1	66	160	25.7812	0	0	0	0	0	0	0	0	0	35.5	0	9.5	0	3.73684	0	0	0
0	44	1	56	162	21.3382	0	1	0	0	0	0	0	0	0	31	0	11	0	2.81818	0	0	0
0	78	1	65	168	23.03	0	0	0	0	0	0	0	0	0	36.5	0	6.5	0	5.61538	1	0	0
0	31	1	75	167	26.8923	0	0	0	0	0	0	0	0	0	36.5	0	9	0	4.05556	0	0	0
0	51	1	54	158	21.6311	0	0	0	0	0	0	0	0	0	36	0	8	0	4.5	1	0	0
0	72	0	85	175	27.7551	0	0	0	0	0	0	0	0	0	45	0	10	0	4.5	1	0	0
0	43	1	79	174	26.0933	0	0	0	0	0	0	0	0	0	36	0	8	0	4.5	1	0	0
0	57	1	71	165	26.079	0	0	0	0	0	0	0	0	0	37	0	10.5	0	3.52381	0	0	0
0	63	1	62	160	24.2188	0	0	0	0	0	0	0	1	0	37.5	0	8.5	0	4.41176	0	0	0
0	25	1	67	167	24.0238	0	0	0	0	0	1	0	0	0	33	0	10	0	3.3	0	0	0
0	46	1	46	175	15.0204	0	0	0	0	0	0	0	0	0	33	0	8	0	4.125	0	0	0
0	74	0	102	179	31.8342	1	1	0	1	0	0	0	0	1	46.5	1	11.5	0	4.04348	0	0	0
0	71	1	69	163	25.9701	0	0	0	0	0	0	0	0	0	39.5	1	8	0	4.9375	1	0	0
0	44	1	67	167	24.0238	0	1	0	0	0	0	0	0	0	36	0	9.5	0	3.78947	0	0	0
0	43	0	70	172	23.6614	0	0	0	1	0	0	0	0	0	39	0	13	0	3	0	0	0
0	65	1	63	155	26.2227	0	1	0	0	0	0	0	0	0	34	0	7	0	4.85714	1	0	0
0	59	0	80	171	27.3588	0	1	0	0	0	0	0	0	0	46	1	7	0	6.57143	1	0	0
0	66	1	66	162	25.1486	0	0	0	0	0	0	0	0	0	39	0	7	0	5.57143	1	0	0
0	34	1	74	160	28.9062	0	1	0	0	0	0	0	0	0	35	0	7	0	5	1	0	0
0	55	0	95	183	28.3675	0	0	0	0	0	0	0	1	0	42	1	8	0	5.25	1	0	0
0	47	1	75	168	26.5731	0	1	0	0	0	0	0	0	0	36	0	7	0	5.14286	1	0	0
0	76	1	60	157	24.3418	0	0	0	0	1	0	0	0	0	35	0	6.5	0	5.38462	1	0	0
0	39	0	86	184	25.4017	0	1	0	0	0	0	0	0	0	40	1	10.5	0	3.80952	0	0	0
0	40	1	86	168	30.4705	1	0	0	0	1	0	0	0	0	42	1	6	1	7	1	0	0
0	39	1	60	166	21.7738	0	0	0	0	0	0	0	0	1	33	0	6	1	5.5	1	0	0
0	59	1	62	166	22.4996	0	0	0	0	0	0	0	0	0	43	1	6.5	0	6.61538	1	0	0
0	55	0	105	174	34.6809	1	0	0	1	0	1	0	0	0	48	1	10	0	4.8	1	1	0
0	27	1	51	168	18.0697	0	0	0	0	0	0	0	0	0	35	0	9	0	3.88889	0	0	0
0	68	1	80	160	31.25	1	0	0	0	0	0	0	0	0	41	1	7	0	5.85714	1	0	0
0	83	0	87	185	25.42	0	1	0	0	1	0	0	0	1	42	1	8	0	5.25	1	0	0
0	65	0	85	165	31.2213	1	0	0	0	0	0	0	0	1	49.5	1	6	1	8.25	1	0	0
0	57	0	83	176	26.7949	0	0	0	0	0	0	0	1	0	38	0	10	0	3.8	0	0	0
0	45	1	125	178	39.4521	1	0	0	0	0	0	0	0	1	40	1	7.5	0	5.33333	1	1	0
0	25	1	106	165	38.9348	1	0	0	0	0	0	0	0	0	43	1	7	0	6.14286	1	0	0
0	43	0	77	176	24.858	0	0	0	1	0	0	0	0	0	41	1	6.5	0	6.30769	1	0	0
0	67	1	69	161	26.6193	0	1	0	0	0	0	0	0	0	42	1	7	0	6	1	0	0
0	71	1	70	168	24.8016	0	0	0	1	0	0	0	0	0	41	1	6.5	0	6.30769	1	0	0
0	40	1	64	173	21.3839	0	0	0	0	0	0	0	0	0	35	0	8	0	4.375	0	0	0
0	31	1	64	164	23.7954	0	1	0	0	0	0	0	0	0	34	0	7	0	4.85714	1	0	0
0	60	1	72	168	25.5102	0	0	0	0	0	0	0	0	1	38	0	11	0	3.45455	0	0	0
0	46	1	50	165	18.3655	0	1	0	0	0	0	0	0	0	32	0	9	0	3.55556	0	0	0
0	18	1	63	165	23.1405	0	1	0	0	0	0	0	0	0	36	0	12	0	3	0	0	0
0	70	1	78	163	29.3575	0	0	0	0	0	0	0	0	0	40	1	6	1	6.66667	1	0	0
0	75	1	75	170	25.9516	0	0	0	0	1	0	0	0	1	41	1	7	0	5.85714	1	0	0
0	39	1	70	173	23.3887	0	1	0	1	0	0	0	0	0	35	0	11	0	3.18182	0	0	0
0	65	1	67	165	24.6097	0	0	0	0	0	0	0	0	0	37	0	9	0	4.11111	0	0	0
0	80	1	65	165	23.8751	0	0	0	0	0	0	0	1	0	36	0	9	0	4	0	0	0
0	48	1	62	164	23.0518	0	0	1	1	1	0	0	0	0	31	0	7	0	4.42857	0	1	0
0	47	1	65	160	25.3906	0	0	0	0	0	0	0	0	0	33	0	7	0	4.71429	1	0	0
0	54	1	75	163	28.2284	0	0	0	1	0	0	0	0	0	39.5	1	11.5	0	3.43478	0	0	0
0	76	1	62	165	22.7732	0	0	0	0	0	0	0	0	1	44	1	10	0	4.4	0	0	0
0	46	1	60	168	21.2585	0	0	0	0	0	0	0	0	1	36	0	11	0	3.27273	0	0	0
0	33	1	60	167	21.5139	0	0	0	0	0	0	0	0	0	36	0	11	0	3.27273	0	0	0
0	55	1	81	173	27.0641	0	0	1	0	0	0	0	0	0	38	0	8	0	4.75	1	0	0
0	42	1	84	171	28.7268	0	1	0	0	0	0	0	0	0	40	1	11	0	3.63636	0	0	0
0	62	1	57	160	22.2656	0	0	0	0	0	0	0	0	0	31	0	5	1	6.2	1	0	0
0	60	1	95	165	34.8944	1	0	0	1	1	0	0	0	0	40	1	6	1	6.66667	1	1	0
0	41	1	73	172	24.6755	0	0	0	0	0	0	0	0	1	41	1	8	0	5.125	1	0	0
0	55	1	59	164	21.9363	0	0	0	0	0	0	0	0	0	39	0	8	0	4.875	1	0	0
0	40	1	64	167	22.9481	0	1	1	0	0	0	0	0	0	41	1	7.5	0	5.46667	1	0	0
0	52	0	80	184	23.6295	0	1	0	1	0	0	0	0	0	40	1	10	0	4	0	0	0
0	59	1	60	164	22.3081	0	0	0	1	0	0	0	0	0	36	0	8.5	0	4.23529	0	0	0
0	55	1	100	175	32.6531	1	0	0	0	0	0	0	0	0	44	1	9	0	4.88889	1	0	0
0	73	1	75	175	24.4898	0	0	0	0	0	0	0	0	0	42	1	7.5	0	5.6	1	0	0
0	68	1	80	155	33.2986	1	0	0	0	0	0	0	0	0	40	1	9	0	4.44444	0	0	0
0	42	1	60	160	23.4375	0	0	0	0	0	0	0	0	0	37.5	0	9.5	0	3.94737	0	0	0
0	68	1	56	153	23.9224	0	1	0	0	0	1	0	0	0	35.5	0	8.5	0	4.17647	0	0	0
0	30	1	65	175	21.2245	0	0	0	0	0	0	0	0	0	32	0	9	0	3.55556	0	0	0
0	52	1	79	176	25.5036	0	0	1	0	0	0	0	1	1	37.5	0	7.5	0	5	1	0	0
0	60	1	84	163	31.6158	1	0	0	0	0	1	0	1	0	41	1	10	0	4.1	0	0	0
0	45	1	78	180	24.0741	0	0	0	0	0	0	0	0	0	33	0	6	1	5.5	1	0	0
0	74	1	60	159	23.7332	0	0	0	0	0	0	0	0	1	40	1	8	0	5	1	0	0
0	47	1	52	154	21.9261	0	0	0	0	0	0	0	0	0	34	0	7	0	4.85714	1	0	0
0	42	1	65	155	27.0552	0	1	0	0	0	0	0	0	0	38	0	7	0	5.42857	1	0	0
0	62	0	88	172	29.7458	1	0	0	0	0	0	0	0	0	44.5	1	11.5	0	3.86957	0	0	0
0	55	1	80	160	31.25	1	1	0	0	0	0	0	0	0	39	0	8.5	0	4.58824	1	0	0
0	54	0	95	173	31.7418	1	0	1	0	0	0	0	0	0	43.5	1	10	0	4.35	0	0	0
0	40	1	52	165	19.1001	0	1	0	0	0	0	0	0	0	31	0	7	0	4.42857	0	0	0
0	69	1	58	160	22.6562	0	0	0	0	1	0	0	1	1	36	0	10	0	3.6	0	0	0
0	78	0	55	164	20.4491	0	0	0	0	0	0	0	1	1	43	1	7	0	6.14286	1	0	0
0	51	1	65	173	21.7181	0	0	0	0	0	0	0	0	0	36	0	7.5	0	4.8	1	0	0
0	41	1	56	160	21.875	0	0	0	0	0	0	0	0	0	36.5	0	7	0	5.21429	1	0	0
0	58	1	90	160	35.1562	1	0	0	0	0	0	0	0	0	40	1	6	1	6.66667	1	0	0
0	60	0	82	171	28.0428	0	0	0	0	0	0	0	0	1	34	0	6	1	5.66667	1	0	0
0	52	1	60	160	23.4375	0	0	0	0	1	0	0	0	0	25	0	6	1	4.16667	0	0	0
0	25	1	54	175	17.6327	0	0	0	0	0	0	0	0	0	31	0	8	0	3.875	0	0	0
0	52	0	98	190	27.1468	0	0	0	0	0	0	0	0	0	46.5	1	10.5	0	4.42857	0	0	0
0	45	0	85	185	24.8356	0	1	0	0	0	0	0	0	0	40.5	1	10.5	0	3.85714	0	0	0
0	75	1	70	157	28.3987	0	0	0	0	0	0	0	1	0	39.5	1	10	0	3.95	0	0	0
0	46	1	66	158	26.4381	0	0	1	1	0	0	0	0	0	37.5	0	7.5	0	5	1	0	0
0	75	0	80	168	28.3447	0	1	0	0	0	0	0	0	1	43	1	7	0	6.14286	1	0	0
0	21	1	53	160	20.7031	0	1	0	0	0	0	0	0	0	33	0	8.5	0	3.88235	0	0	0
0	79	0	76	169	26.6097	0	1	0	0	0	0	0	1	1	43	1	5	1	8.6	1	0	0
0	26	1	47	153	20.0777	0	0	0	0	0	0	0	0	0	35	0	6.5	0	5.38462	1	0	0
0	69	1	75	170	25.9516	0	0	0	0	0	0	0	0	0	43	1	7	0	6.14286	1	0	0
0	67	1	79	164	29.3724	0	0	0	0	0	0	0	0	0	38	0	7	0	5.42857	1	0	0
0	51	0	75	183	22.3954	0	1	0	0	0	0	0	0	0	37	0	7.5	0	4.93333	1	0	0
0	52	1	60	173	20.0474	0	0	0	0	0	0	0	0	0	39	0	7.5	0	5.2	1	0	0
0	36	1	90	165	33.0579	1	0	1	0	0	0	0	0	1	40	1	6	1	6.66667	1	0	0
0	53	1	79	162	30.1021	1	1	0	0	0	0	0	0	0	38	0	10	0	3.8	1	0	0
0	18	0	70	179	21.847	0	0	1	0	1	0	0	0	1	42	1	8	0	5.25	1	0	0
0	54	1	80	165	29.3848	0	0	0	0	0	0	0	0	0	40	1	8	0	5	1	0	0
0	69	1	57	158	22.8329	0	0	0	1	0	0	0	0	1	35	0	7	0	5	1	0	0
0	36	1	92	165	33.7925	1	0	0	0	0	0	0	0	0	38	0	6.5	0	5.84615	1	0	0
0	42	1	65	165	23.8751	0	0	0	0	0	0	0	0	0	35	0	7	0	5	1	0	0
0	67	1	66	158	26.4381	0	0	1	1	0	0	0	0	0	37.5	0	7.5	0	5	1	0	0
0	59	0	75	183	22.3954	0	0	0	0	0	0	0	0	0	37	0	7.5	0	4.93333	1	0	0
0	64	1	65	162	24.7676	0	1	0	0	0	0	0	0	0	39	0	16	0	2.4375	0	0	0
0	21	1	58	175	18.9388	0	0	0	0	0	0	0	0	0	31	0	10	0	3.1	0	0	0
0	20	1	60	173	20.0474	0	1	0	0	0	0	0	0	0	32	0	8	0	4	0	0	0
0	73	0	82	173	27.3982	0	0	0	1	0	0	0	0	0	43	1	6.5	0	6.61538	1	0	0
0	70	0	93	184	27.4693	0	0	0	0	0	0	0	1	0	40	1	8	0	5	1	0	0
0	43	0	85	188	24.0493	0	1	0	0	0	0	0	0	0	41	1	9	0	4.55556	1	0	0
0	49	1	68	159	26.8977	0	1	0	0	0	0	0	0	0	37	0	9	0	4.11111	0	0	0
0	68	1	56	153	23.9224	0	0	0	0	0	1	0	0	0	35.5	0	8.5	0	4.17647	0	0	0
0	70	1	65	168	23.03	0	0	0	0	0	0	0	0	0	40	1	8	0	5	1	0	0
0	48	1	63	152	27.268	0	0	1	0	0	0	0	0	1	38	0	7	0	5.42857	1	0	0
0	46	1	57	167	20.4382	0	1	0	0	0	0	0	0	0	34	0	8	0	4.25	0	0	0
0	36	1	60	167	21.5139	0	1	0	0	0	0	0	0	0	34	0	9	0	3.77778	0	0	0
0	38	0	70	173	23.3887	0	1	0	0	0	0	0	0	0	38	0	9	0	4.22222	0	0	0
0	59	1	62	171	21.2031	0	0	0	0	1	0	0	0	0	34	0	8	0	4.25	0	0	0
0	29	0	75	175	24.4898	0	1	0	0	0	0	0	0	0	41	1	8	0	5.125	1	0	0
0	25	0	70	175	22.8571	0	0	0	0	0	1	0	0	0	39	0	6	1	6.5	1	0	0
0	48	1	64	166	23.2254	0	0	0	0	0	0	0	0	1	38	0	5	1	7.6	1	0	0
0	81	1	50	163	18.8189	0	1	0	0	0	0	0	0	1	37	0	6	1	6.16667	1	0	0
0	56	1	96	178	30.2992	1	0	0	0	0	0	0	0	0	38	0	7	0	5.42857	1	0	0
0	50	1	82	168	29.0533	0	1	0	0	0	0	0	0	0	39	0	6.5	0	6	1	0	0
0	59	0	111	189	31.0742	1	0	0	0	0	0	0	0	0	44	1	8.5	0	5.17647	1	0	0
0	49	1	56	162	21.3382	0	0	0	0	1	0	0	0	1	32	0	11	0	2.90909	0	0	0
0	40	1	50	170	17.301	0	0	0	1	0	1	0	0	0	32	0	9	0	3.55556	0	0	0
0	75	1	56	158	22.4323	0	0	0	0	0	0	0	1	1	38	0	7	0	5.42857	1	0	0
0	28	1	62	153	26.4855	0	0	0	0	0	0	0	0	0	37	0	8	0	4.625	1	0	0
0	59	1	64	165	23.5078	0	0	0	0	0	0	0	0	0	35	0	8	0	4.375	0	0	0
0	45	1	71	168	25.1559	0	0	0	0	0	0	0	0	0	32.5	0	7	0	4.64286	1	0	0
0	46	1	65	164	24.1672	0	0	0	0	0	0	0	0	0	33	0	9.5	0	3.47368	0	0	0
0	42	1	64	170	22.1453	0	1	0	0	0	0	0	0	0	35	0	6	1	5.83333	1	0	0
0	52	0	77	178	24.3025	0	0	0	0	0	0	0	0	0	41	1	6	1	6.83333	1	0	0
0	50	1	55	160	21.4844	0	0	0	0	0	0	0	0	0	36	0	7	0	5.14286	1	0	0
0	74	0	74	178	23.3556	0	1	0	1	0	0	0	0	0	47	1	6.5	0	7.23077	1	0	0
0	43	1	54	165	19.8347	0	0	0	0	0	0	0	0	0	34.5	0	10	0	3.45	0	0	0
0	59	1	54	165	19.8347	0	1	0	0	0	0	0	0	0	34	0	8	0	4.25	0	0	0
0	35	1	52	160	20.3125	0	0	0	0	0	0	0	0	0	32	0	9	0	3.55556	0	0	0
0	46	0	72	170	24.9135	0	0	0	0	0	0	0	0	0	41	1	10	0	4.1	0	0	0
0	70	0	74	174	24.4418	0	1	0	1	0	0	0	0	0	43	1	10	0	4.3	0	0	0
0	52	0	80	180	24.6914	0	0	0	0	0	0	0	0	1	56	1	7	0	8	1	0	0
0	63	1	100	166	36.2897	1	0	0	1	0	0	0	1	1	40	1	6	1	6.66667	1	1	0
0	53	1	55	167	19.721	0	0	0	0	0	0	0	1	0	33	0	8	0	4.125	0	0	0
0	62	1	58	158	23.2335	0	0	1	0	0	0	0	0	0	34	0	7.5	0	4.53333	1	0	0
0	69	1	90	162	34.2936	1	0	0	0	0	0	0	0	1	44	1	6	1	7.33333	1	0	0
0	41	0	100	187	28.5968	0	0	0	1	1	0	0	0	1	46	1	7	0	6.57143	1	1	0
0	50	1	58	168	20.5499	0	0	0	0	0	0	0	0	0	36.5	0	8.5	0	4.29412	0	0	0
0	57	1	59	155	24.5578	0	0	0	0	0	0	0	0	0	32	0	8	0	4	0	0	0
0	38	1	66	174	21.7994	0	0	0	0	0	0	0	0	0	34	0	7	0	4.85714	1	0	0
0	71	1	78	180	24.0741	0	1	0	0	0	0	0	0	0	33	0	6	1	5.5	1	0	0
0	42	1	60	159	23.7332	0	1	0	0	0	0	0	0	1	40	1	8	0	5	1	0	0
0	51	1	52	154	21.9261	0	0	0	0	0	0	0	0	0	34	0	7	0	4.85714	1	0	0
0	25	1	65	155	27.0552	0	1	0	0	0	0	0	0	0	32	0	7	0	4.57143	1	0	0
0	59	0	88	172	29.7458	1	1	0	0	0	0	0	0	0	40	1	11.5	0	3.47826	0	0	0
0	52	1	60	160	23.4375	0	1	0	0	0	0	0	0	0	35	0	8.5	0	4.11765	0	0	0
0	52	0	95	173	31.7418	1	0	0	0	0	0	0	0	0	43	1	10	0	4.3	0	0	0
0	45	1	52	165	19.1001	0	0	0	0	0	0	0	0	0	31	0	7	0	4.42857	0	0	0
0	48	1	58	160	22.6562	0	0	0	0	1	0	0	0	0	36	0	10	0	3.6	0	0	0
0	25	1	54	164	20.0773	0	0	0	0	0	0	0	0	0	35	0	6.5	0	5.38462	1	0	0
0	58	0	93	175	30.3673	1	0	1	0	1	1	0	0	0	47	1	5.5	1	8.54545	1	1	0
0	41	1	53	153	22.6409	0	1	0	0	0	0	0	0	0	32	0	6.5	0	4.92308	1	0	0
0	60	1	60	168	21.2585	0	0	1	0	0	0	0	0	0	38	0	7	0	5.42857	1	0	0
0	57	0	85	180	26.2346	0	0	0	0	0	0	0	0	0	46	1	7	0	6.57143	1	0	0
0	19	0	80	169	28.0102	0	1	0	0	0	0	0	0	0	42	1	12	0	3.5	0	0	0
0	39	1	50	170	17.301	0	0	0	0	0	0	0	0	0	32	0	9	0	3.55556	0	0	0
0	36	1	52	163	19.5717	0	1	0	0	0	0	0	0	0	34	0	8	0	4.25	0	0	0
0	49	1	46	150	20.4444	0	0	0	0	0	0	0	0	1	31	0	7.5	0	4.13333	0	0	0
0	43	1	64	160	25	0	0	1	0	0	0	0	0	1	34	0	8	0	4.25	0	0	0
0	47	1	75	163	28.2284	0	0	0	0	0	0	0	0	1	37	0	7.5	0	4.93333	1	0	0
0	55	1	80	160	31.25	1	0	0	0	1	0	0	0	0	43	1	7	0	6.14286	1	0	0
0	53	1	60	170	20.7612	0	0	0	0	0	0	0	0	1	34	0	8	0	4.25	0	0	0
0	51	1	59	153	25.204	0	0	0	0	0	0	0	0	0	38	0	7.5	0	5.06667	1	0	0
0	62	1	68	162	25.9107	0	1	0	0	0	0	0	0	0	33	0	10	0	3.3	0	0	0
0	37	1	53	163	19.9481	0	0	1	0	0	0	0	0	0	33	0	8	0	4.125	0	0	0
0	43	1	76	165	27.9155	0	0	0	0	1	0	0	1	1	38	0	10	0	3.8	0	0	0
0	59	1	85	163	31.9922	1	0	0	0	0	0	0	0	1	39	0	6.5	0	6	1	0	0
0	64	1	68	165	24.977	0	0	1	0	0	0	0	1	1	36	0	5.5	1	6.54545	1	0	0
0	61	1	67	170	23.1834	0	0	0	0	0	0	0	0	0	33	0	7	0	4.71429	1	0	0
0	59	1	64	165	23.5078	0	0	0	0	0	0	0	0	0	34	0	6.5	0	5.23077	1	0	0
0	74	0	80	180	24.6914	0	0	0	0	0	0	0	0	0	37	0	8	0	4.625	1	0	0
0	78	1	80	165	29.3848	0	0	0	0	0	0	0	0	0	38	0	7	0	5.42857	1	0	0
0	52	1	63	162	24.0055	0	0	0	0	0	0	0	0	0	37	0	6.5	0	5.69231	1	0	0
0	58	1	51	162	19.433	0	0	0	0	0	0	0	0	0	33	0	7	0	4.71429	1	0	0
0	55	1	60	161	23.1473	0	0	0	0	0	0	0	0	0	30	0	6	1	5	1	0	0
0	72	0	99	190	27.4238	0	1	0	0	0	0	0	0	1	43	1	7	0	6.14286	1	0	0
0	28	1	80	165	29.3848	0	0	1	0	0	0	0	0	0	35	0	6	1	5.83333	1	1	0
0	81	1	52	160	20.3125	0	0	1	0	0	0	0	0	0	37	0	6.5	0	5.69231	1	0	0
0	81	1	65	160	25.3906	0	0	0	0	1	0	0	1	1	39	0	6	1	6.5	1	0	0
0	51	0	74	173	24.7252	0	0	0	0	0	0	0	0	0	40	1	7.5	0	5.33333	1	0	0
0	37	0	63	170	21.7993	0	0	0	0	0	0	0	0	0	38	0	6.5	0	5.84615	1	0	0
0	51	1	51	159	20.1733	0	0	0	0	0	0	0	0	0	31	0	6	1	5.16667	1	0	0
0	38	1	84	163	31.6158	1	0	0	0	0	0	0	0	0	36	0	6	1	6	1	0	0
0	77	1	60	160	23.4375	0	0	1	1	1	0	0	0	0	40	1	6	1	6.66667	1	1	0
0	55	1	85	164	31.6032	1	0	0	0	0	0	0	0	1	38	0	6	1	6.33333	1	0	0
0	54	1	62	160	24.2188	0	0	0	0	0	0	0	0	1	38	0	6	1	6.33333	1	0	0
0	66	1	60	160	23.4375	0	0	0	0	0	0	0	0	0	35	0	6	1	5.83333	1	0	0
0	56	1	68	162	25.9107	0	0	0	0	0	0	0	0	0	34.5	0	6.7	0	5.14925	1	0	0
0	55	1	50	155	20.8117	0	0	0	0	0	0	0	0	0	35	0	5.5	1	6.36364	1	0	0
0	40	0	80	173	26.7299	0	0	0	0	0	0	0	0	0	39.5	1	7.5	0	5.26667	1	0	0
0	20	1	78	172	26.3656	0	0	0	0	0	0	0	0	0	35	0	7	0	5	1	0	0
0	65	1	64	165	23.5078	0	0	0	0	0	0	0	0	0	35	0	7.5	0	4.66667	1	0	0
0	44	1	62	165	22.7732	0	1	0	0	0	0	0	0	0	34	0	6.2	1	5.48387	1	0	0
0	45	0	90	178	28.4055	0	1	0	0	0	0	0	0	0	22	0	5	1	4.4	0	1	0
0	60	1	74	165	27.1809	0	0	0	0	0	0	0	0	0	36	0	9	0	4	0	0	0
0	57	1	63	171	21.5451	0	0	0	0	0	0	0	1	1	36	0	8	0	4.5	1	0	0
0	61	0	84	183	25.0829	0	1	0	1	1	0	0	0	0	41	1	6	1	6.83333	1	1	0
0	53	0	72	167	25.8166	0	0	0	0	0	0	0	0	0	39	0	7	0	5.57143	1	0	0
0	30	1	58	166	21.048	0	0	0	0	0	0	0	0	1	31	0	9	0	3.44444	0	0	0
0	41	1	88	176	28.4091	0	1	0	0	0	0	0	0	0	36	0	9.5	0	3.78947	0	0	0
0	57	1	59	167	21.1553	0	0	0	0	0	0	0	0	0	34	0	9	0	3.77778	0	0	0
0	43	1	61	163	22.9591	0	1	0	0	1	0	0	0	0	35	0	9	0	3.88889	0	0	0
0	77	0	79	164	29.3724	0	1	0	0	0	0	0	0	0	40	1	9	0	4.44444	0	0	0
0	30	1	60	162	22.8624	0	0	0	0	0	0	0	0	0	35.5	0	12	0	2.95833	0	0	0
1	55	1	74	169	25.9095	0	0	1	1	0	1	1	0	0	35	0	3.5	1	10	1	1	1
1	47	0	89	173	30	1	0	0	0	0	0	0	0	0	42	1	6	1	7	1	0	1
1	75	0	58	155	24.1415	0	1	1	0	1	0	0	0	0	35.5	0	9	0	3.94444	0	0	1
1	45	1	70	150	31.1111	1	0	1	1	1	0	0	1	1	41	1	6	1	6.83333	1	1	1
1	50	1	60	165	22.0386	0	1	1	1	1	0	0	1	1	45	1	6	1	7.5	1	1	1
1	65	1	70	160	27.3438	0	0	0	0	0	0	0	0	1	41	1	8	0	5.125	1	0	1
1	61	1	80	170	27.6817	0	0	0	1	1	0	0	0	0	45	1	6	1	7.5	1	1	1
1	21	1	95	173	31.7418	1	0	0	0	0	0	0	0	0	41	1	7	0	5.5	1	0	1
1	49	0	90	185	26.2966	0	0	0	0	0	0	0	1	1	45	1	5	1	9	1	0	1
1	60	1	75	173	25.0593	0	0	0	0	0	0	0	1	0	40	1	6	1	7	1	0	1
1	57	1	80	163	30	1	0	1	0	1	0	0	0	0	41	1	7	0	6	1	1	1
1	50	1	85	164	31.6032	1	0	0	0	0	0	0	0	0	41	1	6	1	6.83333	1	0	1
1	60	0	85	173	28.4005	0	0	0	0	0	0	0	0	0	46	1	6.5	0	7.07692	1	0	1
1	73	0	73	176	23.5666	0	1	0	1	1	0	0	0	0	44	1	7	0	6.28571	1	0	1
1	54	1	62	170	21.4533	0	0	0	0	0	0	0	0	0	33.5	0	8.5	0	3.94118	0	0	1
1	77	0	79	168	27.9904	0	1	0	0	1	0	0	1	1	49	1	5	1	9.8	1	0	1
1	66	1	70	160	27.3438	0	0	0	0	1	0	0	1	1	40	1	4	1	10	1	1	1
1	63	1	71	163	27	0	0	0	1	0	0	0	0	0	40	1	6	1	7	1	0	1
1	57	1	90	165	33.0579	1	0	1	1	1	0	1	1	1	54	1	6	1	9	1	1	1
1	49	1	75	152	32.4619	1	1	1	0	0	0	0	0	0	40	1	9.5	0	4.21053	0	0	1
1	36	1	65	165	23.8751	0	0	0	0	0	0	0	0	1	35	0	11	0	3.18182	0	0	1
1	51	1	74	174	24.4418	0	1	0	1	1	0	0	0	0	41	1	9	0	4.55556	1	0	1
1	50	1	70	160	27.3438	0	0	1	1	0	0	0	0	0	41	1	6	1	6.83333	1	1	1
1	28	1	79	169	27.6601	0	1	0	0	0	0	0	0	0	33	0	7.5	0	4.4	0	0	1
1	53	1	65	164	24.1672	0	0	1	1	0	0	0	1	1	40	1	7	1	6	1	1	1
1	68	1	51	163	19.1953	0	0	1	0	0	0	0	0	0	35	0	8	0	4.375	0	0	1
1	54	1	70	170	24.2215	0	0	1	1	0	0	0	0	0	40	1	6	1	7	1	0	1
1	61	1	72	155	30	0	0	0	0	0	1	0	0	0	41	1	7	0	6	1	0	1
1	52	0	88	176	28.4091	0	0	0	0	0	0	0	0	0	46	1	10.5	0	4.38095	0	0	1
1	51	1	69	171	23.597	0	0	0	0	0	0	0	0	1	40	1	6.5	0	7	1	0	1
1	38	1	56	169	19.6072	0	1	0	0	0	0	0	0	0	32	0	8	0	4	0	0	1
1	58	1	76	170	26.2976	0	1	0	0	0	0	0	0	0	42	1	7	0	6	1	0	1
1	59	0	110	180	33.9506	1	1	0	0	0	0	0	0	0	50.5	1	10.5	0	4.80952	1	0	1
1	40	0	75	172	25.3515	0	0	0	0	0	0	0	0	0	42	1	8	0	5.25	1	0	1
1	77	1	54	150	24	0	0	0	0	0	0	0	0	0	35	0	7	0	5	1	0	1
1	57	0	97	178	30.6148	1	0	0	0	0	0	0	1	0	48	1	8.5	0	5.64706	1	0	1
1	69	0	79	172	26.7036	0	0	1	1	0	1	1	0	0	36	0	6	1	6	1	1	1
1	59	1	85	175	27.7551	0	0	0	0	0	0	0	1	0	36	0	7	0	5.14286	1	0	1
1	62	1	79	159	31.2488	1	0	0	1	0	0	0	1	0	41	1	7	0	6	1	0	1
1	37	0	100	185	29.2184	0	1	0	1	0	0	1	0	0	47	1	7.5	0	6.26667	1	1	1
1	45	0	95	174	31.378	1	0	0	1	0	0	0	1	1	22	0	5	1	4.4	0	1	1
1	69	0	92	180	28.3951	0	1	0	0	1	0	0	0	0	42	1	9	0	4.66667	1	0	1
1	64	1	68	164	25.2826	0	0	0	0	1	0	0	1	1	41	1	7	0	5.85714	1	0	1
1	58	1	68	160	27	0	1	0	0	1	0	0	0	0	40	1	6	1	7	1	0	1
1	57	1	81	160	31.6406	1	0	0	1	1	0	0	0	0	43	1	7.5	0	5.73333	1	0	1
1	48	1	104	152	45.0139	1	1	1	1	0	0	0	0	0	42	1	7	0	6	1	1	1
1	57	1	67	164	24.9108	0	1	0	0	0	0	0	0	1	41	1	6.5	0	6	1	0	1
1	68	1	63	167	22.5896	0	0	0	1	0	0	0	0	0	40	1	7	0	7	1	0	1
